# Supplementary material for: Global Research Trends on Major Pathogenic Enteric Viruses (1990–2024): A Bibliometric Analysis of Epidemiology, Transmission, and Public Health Impact
Source: Pathogens. 2025 Sep 16;14(9):938. doi: 10.3390/pathogens14090938 (PMC12472404; doi:10.3390/pathogens14090938)
Supplement: Supplementary file 1 [file pathogens-14-00938-s001.zip]

Archive with 1 entries (1 files):
- pathogens-3825476-supplementary.pdf
